# Supplementary material for: Homoharringtonine Promotes FTO Degradation to Suppress LILRB4‐Mediated Immune Evasion in Acute Monocytic Leukaemia
Source: Cell Prolif. 2025 Jul 1;59(2):e70090. doi: 10.1111/cpr.70090 (PMC12877946; doi:10.1111/cpr.70090)
Supplement: Supplementary file 8 — Figure S7. HHT Inhibits Immunevasion in Humanised Mouse AML Xenografts. [file CPR-59-e70090-s005.zip]

Archive with 2 entries (2 files):
- cpr70090-sup-0005-FigureS2-S7@Supplementary Figure S7-2.png
- cpr70090-sup-0003-FigureS1-S7@Supplementary Figure S7-1.png
